# Supplementary material for: Augmented reality for advanced prosthetic training in non-amputees
Source: PLoS One. 2026 Feb 27;21(2):e0338607. doi: 10.1371/journal.pone.0338607 (PMC12948062; doi:10.1371/journal.pone.0338607)
Supplement: S1 Table — (XLSX) [file pone.0338607.s001.xlsx]

## Sheet: Sheet1
		S1 Table: Jebsen Hand Function Test - Control Group
		Visit 1								Visit 2
Participant #	Group	Writing	Card Turning	Sml common objcts	Simulated feeding	Checkers	Lrg light objcts	Lrg heavy objcts	Total (seconds)	Writing	Card Turning	Sml common objcts	Simulated feeding	Checkers	Lrg light objcts	Lrg heavy objcts	Total (seconds)
OO1	C	27.75	35.31	120	16.5	26.22	85.79	49.53	361.1	21.78	36.66	120	18.38	91.84	68.71	110.66	468.03
OO2	C	45.09	32.66	87.1	40.76	43.62	52.16	120	421.39	37.56	37.03	63.22	21.32	56.81	27.25	42.41	285.6
OO3	C	50.41	57.72	105.12	60.09	24.31	33.6	77.97	409.22	62.66	33.63	71.53	31.46	54	117.22	120	490.5
OO4	C	71.74	60.53	85.72	28.9	49.63	120	92.81	509.33	36.21	22.9	45.55	17.22	62.22	58.34	104.03	346.47
OO5	C	80.97	49.91	80.35	29.47	39.66	43.62	120	443.98	55.94	38.09	68.59	24.56	17.12	120	63.16	387.46
OO8	C	33.9	61.5	120	53.82	120	120	102.46	611.68	32.09	77.6	120	74.42	54.63	120	63.47	542.21
OO9	C	31.41	32.15	115.76	22.66	14.7	60.69	75.96	353.33	19.03	19.12	31.84	26.5	33.41	17.12	49.97	196.99
O11	C	30.5	42.19	120	16.62	21.16	44.1	120	394.57	25.87	21.03	71.25	16.31	18.56	28.13	44.09	225.24
O12	C	50.88	41.5	120	36.46	50.97	120	120	539.81	36.2	47.35	120	28.97	77.07	120	120	549.59
O16	C	40.08	51.84	120	120	120	120	120	691.92	62.81	31.06	120	66.03	120	120	120	639.9
O17	C	88	97.44	120	72.56	38.44	120	120	656.44	37.22	41.32	120	17.09	105.45	120	120	561.08
O23	C	105.97	70.16	120	39.68	56.72	98.03	120	610.56	120	48.3	101.85	47.78	25.73	35.41	40.88	419.95
O27	C	38	34.65	65.44	23.66	92.34	120	114.72	488.81	50.67	26.37	56.12	29.2	26.18	58.49	42.79	289.82
O28	C	56.71	33.1	92.72	31.49	35.84	51.12	120	420.98	34.19	26.4	120	27.7	17.15	30.98	47.37	303.79
O29	C	90.22	75.84	120	110.75	56.01	120	104.97	677.79	34.3	29.41	67.88	25.61	25.13	26.24	44.38	252.95
O31	C	68.87	36.82	120	24	58	120	120	547.69	43.45	28.48	87.39	28.55	33.85	42.02	57.77	321.51
