# Supplementary material for: Augmented reality for advanced prosthetic training in non-amputees
Source: PLoS One. 2026 Feb 27;21(2):e0338607. doi: 10.1371/journal.pone.0338607 (PMC12948062; doi:10.1371/journal.pone.0338607)
Supplement: S2 Table — (XLSX) [file pone.0338607.s002.xlsx]

## Sheet: Sheet1
		S2 Table: Jebsen Hand Function Test - AR-Intervention Group
		Visit 1								Visit 2
Participant #	Group	Writing	Card Turning	Sml common objcts	Simulated feeding	Checkers	Lrg light objcts	Lrg heavy objcts	Total (seconds)	Writing	Card Turning	Sml common objcts	Simulated feeding	Checkers	Lrg light objcts	Lrg heavy objcts	Total (seconds)
OO6	I	57.56	36.33	102.45	13.96	19.02	56.21	50.22	335.75	64.69	30.53	66.53	11.82	13.88	16.2	21.34	224.99
O1O	I	87.76	112.96	112.13	41.84	69.6	60.81	67.84	552.94	47.71	66.13	81.1	15.14	27.81	17.71	15.33	270.93
O13	I	56.27	66.03	120	20.96	26.38	39.53	31.21	360.38	57.13	30.53	118.32	17.58	22.02	30.65	26.65	302.88
O14	I	59.07	52.53	105.95	33.62	49.22	25.15	26.84	352.38	43.65	29.84	89.78	31.21	60.34	20.97	31.19	306.98
O15	I	67.56	57.52	120	23.21	55.15	21.07	28.08	372.59	44.95	26.94	54.34	19.91	27.02	62.02	14.59	249.77
O18	I	75.34	60.02	120	52.26	39.08	40.08	31.7	418.48	73.28	41.43	120	19.57	23.25	29.47	21.59	328.59
O19	I	59.5	57.5	94.02	17.33	18.65	33.47	26.06	306.53	54.21	42.93	113.52	42.72	21.31	23.03	21.88	319.6
O2O	I	120	85.19	90.28	32.51	30.46	43.08	27.96	429.48	63.89	55.31	119.84	49.21	22.06	21.65	18.51	350.47
O21	I	80.88	31.33	120	24.46	37.5	35.6	44.46	374.23	53.63	24.69	30.96	14.52	22.27	15.95	31.9	193.92
O22	I	106.22	39.95	89.12	44.58	34.52	70.32	23.27	407.98	59.64	55.84	74.51	47.71	61.56	63.96	58.65	421.87
O24	I	59.06	70.64	120	34.83	45.2	25.2	26.68	381.61	48.78	33.44	107	11.66	30.01	15.57	15.76	262.22
O25	I	78.09	34.94	82.01	18.08	53.34	16.88	21.08	304.42	44.16	19.5	35.14	18.95	21.71	25.58	15.22	180.26
O26	I	56.53	36.33	120	25.65	17.03	31.95	15.71	303.2	53.62	23.08	120	19.08	42.5	23.38	42.19	323.85
O30	I	62	35.51	65.58	16.46	24.58	24.26	29.69	258.08	53.01	18.76	35.78	13.01	15.52	15.91	15.12	167.11
O32	I	64.31	26.59	76.02	26.44	35.69	14.37	19.6	263.02	47.97	20.72	75.01	14.68	29.33	23.9	19.84	231.45
