# Supplementary material for: Augmented reality for advanced prosthetic training in non-amputees
Source: PLoS One. 2026 Feb 27;21(2):e0338607. doi: 10.1371/journal.pone.0338607 (PMC12948062; doi:10.1371/journal.pone.0338607)
Supplement: S3 Table — (XLSX) [file pone.0338607.s003.xlsx]

## Sheet: Sheet1
S3 Table: Augment Reality Immersion Questionnaire Results
Participant #	Group	Q1	Q2	Q3	Q4	Q5	Q6	Q7	Q8	Q9	Q10	Q11	Q12	Q13	Q14	Q15	Q16	Q17	Q18	Q19	Q20	Q21
OO6	I	6	6	7	7	2	7	7	7	7	7	7	7	6	6	5	1	4	5	7	7	7
O1O	I	5	7	5	7	5	5	7	5	7	7	7	6	7	7	7	6	7	7	3	6	6
O13	I	5	6	7	8	3	6	5	6	6	5	4	2	3	5	1	2	4	6	3	1	4
O14	I	5	6	3	6	2	6	7	6	5	6	6	5	5	6	2	2	5	2	3	2	3
O15	I	5	5	7	4	2	7	4	2	4	5	5	5	7	5	1	1	4	1	5	1	5
O18	I	3	6	6	6	2	6	6	6	6	5	7	6	6	4	6	3	2	6	3	5	5
O19	I	7	7	7	7	1	7	7	7	7	7	6	5	7	7	6	1	7	7	6	7	7
O2O	I	7	7	6	7	2	6	7	6	7	7	7	6	5	7	4	1	5	6	7	5	5
O21	I	6	6	6	4	1	6	6	6	6	6	6	4	2	4	5	1	4	4	5	4	4
O22	I	6	6	6	5	2	6	4	5	5	5	3	3	3	4	4	2	2	2	7	3	4
O24	I	3	7	7	6	1	4	4	7	5	7	7	7	5	4	4	3	7	4	3	3	5
O25	I	5	7	3	3	4	5	5	3	4	5	5	3	3	4	2	4	4	4	5	1	3
O26	I	5	6	5	6	2	7	6	6	5	5	6	5	4	4	3	3	1	2	5	1	4
O30	I	5	6	6	6	2	6	6	6	6	6	6	6	6	6	3	2	5	5	5	2	5
O32	I	6	7	7	7	2	7	7	7	7	7	7	7	7	7	5	2	6	6	6	5	5
